# Supplementary material for: Risk of HBV reactivation in HBV/HCV-co-infected HCV-treated patients: A single-center study
Source: PLoS One. 2025 May 30;20(5):e0324019. doi: 10.1371/journal.pone.0324019 (PMC12124557; doi:10.1371/journal.pone.0324019)
Supplement: S2 — (XLSX) [file pone.0324019.s002.xlsx]

## Sheet: Final
Sex	Genotype	Tx group 1 IFN 2 DAA	prior IFN experience	IFN fail DAA	Tx group 1 IFN only 2 DAA only 3 DAA after IFN failure	Age	Baseline HBsAg	Baseline HBsAb	Baseline HBeAg	Baseline HBeAb	Baseline HBV DNA	Baseline HCV DNA	LC	PLT	AST	ALT	FIB-4	interferon	week of IFN	IFN SVR	Age	Baseline HBsAg	Baseline HBsAb	Baseline HBeAg	Baseline HBeAb	Baseline HBV DNA	concomittan NUC TX	Baseline HCV DNA	LC	PLT	AST	ALT	FIB-4	DAA regimen	TX duration	DAA SVR	HBV reactivation	Time of flare (days)	HCV RNA at HBV reactivation	HBV DNA	peak HBV DNA	lowest	peak HBV DNA	AST	ALT	total bilirubin	peak ALT	NUC start	final HCV SVR
2	1b	2	1	1	3	55	1	0	0	1	2.33*10^1	8.35*10^5	0	183	88	79		Pegasys + R	48	0	66					Not detected	0	6.70*10^6	0	167	70	29		daclatasvir+asunaprevir	10	0	1	432	3.14*10^6	1.14*10^2	114	114		73	76	2.99		0	0
2	1b	2	0		2	N/A	N/A	N/A	N/A	N/A	N/A	N/A	N/A	N/A	N/A	N/A	N/A	N/A	N/A	N/A	80	1	0	0	1	4.18*10^1	0	6.20*10^4	0	248	26	12		daclatasvir+asunaprevir	24	1	1	29	Not detected	7.48*10^3	7480	19		23	17	0.49	39	0	1
1	1b	2	1	1	3	40						4.65*10^7 copies/ml			227	251		Pegasys + R	14	0	48	1	0	0	0	Not detected	0	1.30*10^6	1	94	132	56		daclatasvir+asunaprevir	24	1	1	504	Not detected	9.18*10^3	170000000	19		40	47	0.6	73	1	1
2	2a/2c	2	0		2	N/A	N/A	N/A	N/A	N/A	N/A	N/A	N/A	N/A	N/A	N/A	N/A	N/A	N/A	N/A	69	1	0	0	1	Not detected	0	1.89*10^6	1	60	62	21		SOVALDI+VIRAMID	16	1	1	378	Not detected	3.47*10^1	34.7	0		24	14	0.79	15	0	1
2	1b	2	1	1	3	66	1	0	0	0	5.15*10^1	8.37*10^6	0	127	44	41		Pegintron + R	48	0	73	1	0	0	1	1.02*10^2	0	3.14*01^6	0	194	36	15		DAKLINZA+SOVALDI	12	1	1	28	<1.50E1	2.29*10^4	22900	19		18	11	0.48	11	0	1
1	1b	1	1		1	51	1	0	0	1	<2.00E1	1.91*10^7	0	275	44	70		Pegasys + R	48	1	N/A	N/A	N/A	N/A	N/A	N/A	N/A	N/A	N/A	N/A	N/A	N/A	N/A	N/A	N/A	N/A	0	N/A		N/A			N/A	N/A	N/A	N/A	N/A	N/A	1
1	1b	1	1		1	57	1	0	0	1	not detected	1.22*10^7	1	155	80	217		Pegintron + R	48	1	N/A	N/A	N/A	N/A	N/A	N/A	N/A	N/A	N/A	N/A	N/A	N/A	N/A	N/A	N/A	N/A	0	N/A		N/A			N/A	N/A	N/A	N/A	N/A	N/A	1
1	3a	1	1		1	28	1	0	0	1	1.29*10^2	1.32*10^6	0	219	39	68		Pegasys + R	24	1	N/A	N/A	N/A	N/A	N/A	N/A	N/A	N/A	N/A	2	N/A	N/A	N/A	N/A	N/A	N/A	1	1212	Not detected	1.51*10^3	2360	19	2.36*10^3	16	13	0.79	20	0	1
1	4	1	1		1	58	1	0	0	1	not detected	0.4*10^5	0	134	72	115		IFN-alpha	24	0	N/A	N/A	N/A	N/A	N/A	N/A	N/A	N/A	N/A	N/A	N/A	N/A	N/A	N/A	N/A	N/A	0	N/A		N/A			N/A	N/A	N/A	N/A	N/A	N/A	0
1	1b	2	1	1	3	39	1	0	0	1	not detected	8.43*10^5	0	216	36	50		Intermax alpha + R	48	0	53	1	0	0	1	Not detected	0	4.52*10^5	0	141	52	63		OBV/PTV/r+DSV	12	1	1	28	Not detected	4.62*10^1	197	0	1.97*10^2	16	14	0.81	16	0	1
1	1b	1	1		1	60	1	0	0	1	not detected	7.16*10^5	0	186	22	4		Pegintron + R	48	1	N/A	N/A	N/A	N/A	N/A	N/A	N/A	N/A	N/A	N/A	N/A	N/A	N/A	N/A	N/A	N/A	0	N/A		N/A			N/A	N/A	N/A	N/A	N/A	N/A	1
2	1b	2	0		2	N/A	N/A	N/A	N/A	N/A	N/A	N/A	N/A	N/A	N/A	N/A	N/A	N/A	N/A	N/A	76	1	0	0	1	Not detected	0	5.04*10^5	0	77	55	21		OBV/PTV/r+DSV	12	1	1	84	Not detected	8.35*10^2	835	19	8.35*10^2	29	23	0.91	23	0	1
2	2a/2c	1	1		1	54	1	0	0	1	1.14*10^2	1.12*10^7	0	240	24	17		Pegasys + R	24	1	N/A	N/A	N/A	N/A	N/A	N/A	N/A	N/A	N/A	N/A	N/A	N/A	N/A	N/A	N/A	N/A	0	N/A		N/A			N/A	N/A	N/A	N/A	N/A	N/A	1
2	1b	2	0		2	N/A	N/A	N/A	N/A	N/A	N/A	N/A	N/A	N/A	N/A	N/A	N/A	N/A	N/A	N/A	63	1	0	0	1	Not detected	0	1.39*10^6	0	174	40	15		daclatasvir+asunaprevir	24	1	1	#REF!	Not detected	4.15*10^1	70.3	0	4.15*10^1	27	26	0.62	26	0	1
2	2	2	0		2	N/A	N/A	N/A	N/A	N/A	N/A	N/A	N/A	N/A	N/A	N/A	N/A	N/A	N/A	N/A	76	0	0	0	0	Not detected	0	4.34*10^5	1	73	32	26		SOVALDI+VIRAMID	16	1	0	N/A		N/A			N/A	N/A	N/A	N/A	N/A	N/A	1
1	1b	1	1		1	37	1	0	1	0	5.39*10^6	6.28*10^3	0	246	50	36		Intermax alpha + R	48	1	N/A	N/A	N/A	N/A	N/A	N/A	N/A	N/A	N/A	N/A	N/A	N/A	N/A	N/A	N/A	N/A	0	N/A		N/A			N/A	N/A	N/A	N/A	N/A	N/A	1
2	1b	2	1	1	3	50							0					peg-IFN+R	24	0	55	1	0	0	1	<2.0*10^1	0	3.58*10^6	1	165	50	37		daclatasvir+asunaprevir	24	1	1	#REF!	Not detected	6.93*10^2	1010	0	1.01*10^3	22	24	0.31	24	0	1
1	2a/2c	2	0		2	N/A	N/A	N/A	N/A	N/A	N/A	N/A	N/A	N/A	N/A	N/A	N/A	N/A	N/A	N/A	61	1	0	0	1	Not detected	0	4.09*10^5	1	48	115	29		SOVALDI+VIRAMID	16	0	0	N/A		N/A			N/A	N/A	N/A	N/A	N/A	N/A	0
1	1b	2	1	1	3	65	1	0	0	1	not detected	9.10*10^6	0	192	54	60		Pegasys + R	48	0	73	1	0	0	1	Not detected	0	7.27*10^6	0	228	58	60		daclatasvir+asunaprevir	24	1	0	N/A		N/A			N/A	N/A	N/A	N/A	N/A	N/A	1
1	1 & 1b	2	0		2	N/A	N/A	N/A	N/A	N/A	N/A	N/A	N/A	N/A	N/A	N/A	N/A	N/A	N/A	N/A	51	1	0	0	1	Not detected	0	4.75*10^5	1	257	79	132		OBV/PTV/r+DSV	12	1	0	N/A		N/A			N/A	N/A	N/A	N/A	N/A	N/A	1
1	2a	2	0		2	N/A	N/A	N/A	N/A	N/A	N/A	N/A	N/A	N/A	N/A	N/A	N/A	N/A	N/A	N/A	70	1	0	0	1	Not detected	0	1.10*10^5	0	110	50	27		SOVALDI+VIRAMID	16	1	0	N/A		N/A			N/A	N/A	N/A	N/A	N/A	N/A	1
1		1	1		1	61	1	0	0	1	not detected		1	94	40	19		Intermax alpha + R	48	1	N/A	N/A	N/A	N/A	N/A	N/A	N/A	N/A	N/A	N/A	N/A	N/A	N/A	N/A	N/A	N/A	0	N/A		N/A			N/A	N/A	N/A	N/A	N/A	N/A	1
1	1b	2	1	1	3	46							1					PegIFN + R	12	0	51	1	0	0	1	Not detected	0	1.13*10^7	1	107	80	138		OBV/PTV/r+DSV	12	1	1	#REF!	Not detected	2.67*10^2	267	0	2.67*10^2	22	23	0.96	68	0	1
1	1b	2	1	1	3	48	1	0	0	1	6.73*10^1	2.80*10^6	0	124	131	58		Pegasys + R	48	0	59	1	0	0	1	Not detected	0	3.27*10^6	1	129	67	26		daclatasvir+asunaprevir	24	1	0	N/A		N/A			N/A	N/A	N/A	N/A	N/A	N/A	1
1	2	2	0		2	N/A	N/A	N/A	N/A	N/A	N/A	N/A	N/A	N/A	N/A	N/A	N/A	N/A	N/A	N/A	72	1	0	0	1	<2.0*10^1	0	1.02*10^7	0	181	17			SOVALDI+VIRAMID	12	1	0	N/A		N/A			N/A	N/A	N/A	N/A	N/A	N/A	1
1	2a/2c	1	1		1	46	1	0	0	1	167	1.67*10^7	0	150	19	21		Pegintron + R	24	1	N/A	N/A	N/A	N/A	N/A	N/A	N/A	N/A	N/A	N/A	N/A	N/A	N/A	N/A	N/A	N/A	0	N/A		N/A			N/A	N/A	N/A	N/A	N/A	N/A	1
2	2	1	1		1	63	1	0	0	1	<2.00*10^1	3.17*10^4	0	207	106	64		Pegintron + R	24	1	N/A	N/A	N/A	N/A	N/A	N/A	N/A	N/A	N/A	N/A	N/A	N/A	N/A	N/A	N/A	N/A	0	N/A		N/A			N/A	N/A	N/A	N/A	N/A	N/A	1
2	1b	2	1	1	3	57	1	0	0	0	not detected		0						32	0	71	0	1	0	0	Not detected	0	1.02*10^6	0	205	48	44	N/A	ledipasvir + sofosbuvir	12	1	0	N/A		N/A			N/A	N/A	N/A	N/A	N/A	N/A	1
1	1b	2	0		2	N/A	N/A	N/A	N/A	N/A	N/A	N/A	N/A	N/A	N/A	N/A	N/A	N/A	N/A	N/A	60	0	1	0	1	Not detected	0	3.29*10^6	0	217	80	37		glecaprevie+pibrentasvie	8	1	0	N/A		N/A			N/A	N/A	N/A	N/A	N/A	N/A	1
2	1b	1	1		1	52	1	0	0	1		3.14*10^6	1	52	135	173		Pegasys + R	29	1	N/A	N/A	N/A	N/A	N/A	N/A	N/A	N/A	N/A	N/A	N/A	N/A	N/A	N/A	N/A	N/A	1	#REF!	Not detected	5.26*10^2	778	21	7.78*10^2	20	18	0.56	38	0	1
1	2	1	1		1	51	1	0	0	1	<2.00*10^1	5.42*10^4	1	123	95	84		Pegasys + R	24	1	N/A	N/A	N/A	N/A	N/A	N/A	N/A	N/A	N/A	N/A	N/A	N/A	N/A	N/A	N/A	N/A	0	N/A		N/A			N/A	N/A	N/A	N/A	N/A	N/A	1
2	1b	1	1		1	47	1	0	0	1	4.63*10^1	1.66*10^5	0	103	20	23		Pegasys + R	30	0	N/A	N/A	N/A	N/A	N/A	N/A	N/A	N/A	N/A	N/A	N/A	N/A	N/A	N/A	N/A	N/A	0	N/A		N/A			N/A	N/A	N/A	N/A	N/A	N/A	0
1	2a/2c	1	1		1	67	1	0	0	1	not detected	1.23*10^5	0	143	44	31		Intermax alpha + R	24	1	N/A	N/A	N/A	N/A	N/A	N/A	N/A	N/A	N/A	N/A	N/A	N/A	N/A	N/A	N/A	N/A	0	N/A		N/A			N/A	N/A	N/A	N/A	N/A	N/A	1
2	1b	1	1		1	63	1	0	0	1	4.15*10^1	2.63*10^5	0	183	67	117		Pegasys + R	48	1	N/A	N/A	N/A	N/A	N/A	N/A	N/A	N/A	N/A	N/A	N/A	N/A	N/A	N/A	N/A	N/A	0	N/A		N/A			N/A	N/A	N/A	N/A	N/A	N/A	1
2	2	2	0		2	N/A	N/A	N/A	N/A	N/A	N/A	N/A	N/A	N/A	N/A	N/A	N/A	N/A	N/A	N/A	70	0	1			Not detected	0	7.88*10^5	0	98	82	21		sofosbuvir + R	12	0	0	N/A		N/A			N/A	N/A	N/A	N/A	N/A	N/A	0
1		1	1		1	40	1	0	1	0	0	5.2*10^2	0	170	128	125		Intermax alpha + R	24	1	N/A	N/A	N/A	N/A	N/A	N/A	N/A	N/A	N/A	N/A	N/A	N/A	N/A	N/A	N/A	N/A	0	N/A		N/A			N/A	N/A	N/A	N/A	N/A	N/A	1
1	1b	2	0		2	N/A	N/A	N/A	N/A	N/A	N/A	N/A	N/A	N/A	N/A	N/A	N/A	N/A	N/A	N/A	67	1	0			Not detected	0	1.40*10^5	0	151	74	28		daclatasvir+asunaprevir	24	1	0	N/A		N/A			N/A	N/A	N/A	N/A	N/A	N/A	1
2	2b	1	1		1	71	1	0	0	1	<2.00*10^1	7.10*10^5	0	143	12	15		Pegintron + R	2주	0	N/A	N/A	N/A	N/A	N/A	N/A	N/A	N/A	N/A	N/A	N/A	N/A	N/A	N/A	N/A	N/A	0	N/A		N/A			N/A	N/A	N/A	N/A	N/A	N/A	0
1	2a/2c	2	1	1	3	60	1	0	0	1	2.02*10^1	4.86*10^5	0	283	58	121		Pegintron + R	24	1	69	1	0	0	1	<2.00*10^1	0	7.22*10^6	0	347	20	13		glecaprevie+pibrentasvie	8	1	0	N/A		N/A			N/A	N/A	N/A	N/A	N/A	N/A	1
1	1b	2	0		2	N/A	N/A	N/A	N/A	N/A	N/A	N/A	N/A	N/A	N/A	N/A	N/A	N/A	N/A	N/A	42	1	0	0	1	Not detected	0	3.30*10^6	0	169	117	59		glecaprevie+pibrentasvie	8	1	1	#REF!	Not detected	5.39*10^1	897	14	8.97*10^2	26	31	1.64	54	0	1
2	2a/2c	2	1	1	3	56	1	0			not detected	4.74*10^5	1	80	59	20		Pegintron + R	24	0	64	1	0				0	1.77*10^6	1	103	41	15		glecaprevie+pibrentasvie	12	1	0	N/A		N/A			N/A	N/A	N/A	N/A	N/A	N/A	1
1	1b	2	0		2	N/A	N/A	N/A	N/A	N/A	N/A	N/A	N/A	N/A	N/A	N/A	N/A	N/A	N/A	N/A	51	1	0	0	1	<2.00*10^1	0	5.75*10^5	0	162	19	24		glecaprevie+pibrentasvie	8	1	0	N/A		N/A			N/A	N/A	N/A	N/A	N/A	N/A	1
2	1b	2	0		2	N/A	N/A	N/A	N/A	N/A	N/A	N/A	N/A	N/A	N/A	N/A	N/A	N/A	N/A	N/A	76	1	0	0	0	Not detected	0	1.42*10^6	0	159	218	220		glecaprevie+pibrentasvie	8	1	0	N/A		N/A			N/A	N/A	N/A	N/A	N/A	N/A	1
1	1b	2	1	1	3	33												intron	45	0	49	1	0	0	1	Not detected	0	1.66*10^6	0	248	34	22		glecaprevie+pibrentasvie	8	1	1	#REF!	Not detected	4.58*10^3	4580	19	4.58*10^3	13	16	0.74	16	0	1
1	1b	2	1	1	3	43													1	0	55	1	0	0	1	Not detected	0	1.92*10^6	1	80	61	57		ledipasvir + sofosbuvir	12	1	0	N/A		N/A			N/A	N/A	N/A	N/A	N/A	N/A	1
2	2	2	0		2	N/A	N/A	N/A	N/A	N/A	N/A	N/A	N/A	N/A	N/A	N/A	N/A	N/A	N/A	N/A	75	1	0	0	1	Not detected	0		1					sofosbuvir + R	12	1	0	N/A		N/A			N/A	N/A	N/A	N/A	N/A	N/A	1
2	2	2	0		2	N/A	N/A	N/A	N/A	N/A	N/A	N/A	N/A	N/A	N/A	N/A	N/A	N/A	N/A	N/A	71	1	0	0	1	Not detected	0	7.80*10^5	0	166	14	9		glecaprevie+pibrentasvie	8	1	1	#REF!	Not detected	1.33*10^1	13.3	0	1.33*10^1	14	8	0.23	13	0	1
																																									806.5	19
[truncated: 2 more columns]
